# Supplementary material for: Dirofilaria and Wolbachia in mosquitoes (Diptera: Culicidae) in central European Russia and on the Black Sea coast
Source: Parasite. 2019 Jan 15;26:2. doi: 10.1051/parasite/2019002 (PMC6333102; doi:10.1051/parasite/2019002)
Supplement: Supplementary file 1 — SM1. Mosquitoes collected between 2013 and 2017. Information on the specificities and the coordinates of the sampling site, sampling date, total mosquito number and Dirofilaria screening results. [file parasite-26-2-s1.xlsx]

## Sheet: SM1
SM1. Mosquitoes collected between 2013 and 2017. Information on the specificities and the coordinates of the sampling site, sampling date, total mosquito number and Dirofilaria screening results
Mosquito trapping location	Site	Collection period	Description	Number of mosquito specimens	MIR (D. repens and D. immitis), %	EIR (D. repens and D. immitis), %
Tula region	1. Tula (54°12'N 37°37'E)	May-August, 2013-2015	Urban, residential park	2275	3.47	3.7
	2. Nature reserve Тulskiye Zaseki (54°3'N 37°36'E)	June, 2014	Natural forest	359	0	0
Nizhniy Novgorod region	3. Settlement Fokino (56°09′N 45°49′E)	June-August, 2014-2017	Rural area	918	3.04	3.1
	4. Settlement Fokino (56°18'N 45°68'E)	July, 2015	Natural forest	166	0	0
Moscow region	5. Dog kennel (55°37'N 37°24'E)	June, 2016	Forest, dog kennel	265	0	0
	6. Settlement Shakhovskaya (56°01'N 35°30'E)	June-July, 2017	Rural area	315	3.49	3.4
	7. Zvenigorod biological station (55°41'N 36°43'E)
Black Sea cost (Caucasian Black Sea coast)	8. Anapa (44°53’N 37°19′E)	August, 2016	Rural, urban area	627	1.11	1.1
	9. Tuapse (44°06’N 39°05’E)	June, 2013; August, 2016
	10. Great Sochi (43°54’N 39°19’E -43°25’N 39°55’E)	September, 2012
Black Sea coast (the south coast of Crimea)	11. Recreation center "Priboi"(45°13'N 33°52'E)	August, 2016		408	2.94	3
