# Supplementary material for: Dirofilaria and Wolbachia in mosquitoes (Diptera: Culicidae) in central European Russia and on the Black Sea coast
Source: Parasite. 2019 Jan 15;26:2. doi: 10.1051/parasite/2019002 (PMC6333102; doi:10.1051/parasite/2019002)
Supplement: Supplementary file 2 — SM2. Mosquito infection with Dirofilaria spp. in specific sample sites. Information on the sampling date, mosquito species, pool size and Dirofilaria screening results. [file parasite-26-2-s2.xlsx]

## Sheet: Mosquito species in sites
SM2. Mosquito infection with Dirofilaria spp. in specific sample sites. Information on the sampling date, mosquito species, pool size and Dirofilaria screening results
Mosquito species according to sample sites and year of collection	N indiv.	N pools	pools positive for D. repens				pools positive for D. immitis				pools positive for both D.repens and D.immitis
			head-thorax	abdomen	MIR (%)	EIR (%)	head-thorax	abdomen	MIR (%)	EIR (%)	N	EIR(%)
Nizhniy Novgorod region (2014-2015, 2017)
Nature forest (2015)
Cq. richiardii	13	3	0	0	0	0	0	0	0	0
Ae. cantans	69	14	0	0	0	0	0	0	0	0
Ae. cinereus	76	16	0	0	0	0	0	0	0	0
Ae. vexans	6	2	0	0	0	0	0	0	0	0
Ae. geniculatus	1	1	0	0	0	0	0	0	0	0
Ae. communis	1	1	0	0	0	0	0	0	0	0
Total	166	37	0	0	0	0	0	0	0	0	0	0
Fokino, human settlement (2014-2015, 2017)
An. messeae	23	5	1	1	8.69	10.51	0	2	8.69	10.51
Cq. richiardii	74	15	0	1	1.35	1.39	1	3	5.41	6.09
Ae. intrudens	282	57	0	2	0.71	0.72	0	6	2.13	2.22
Ae. cinereus	17	4	0	0	0	0	0	0	0	0
Ae. cantans	268	54	1	3	1.49	1.54	1*	3/1*	1.12	1.15
Ae. vexans	40	8	0	0	0	0	0	0	0	0
Ae. geniculatus	2	2	0	0	0	0	1	0	50	50
Ae. communis	66	14	1*	1*	1.51	1.56	0	1	1.51	1.56
Ae. excrucians	7	2	0	1	14.29	17.97	0	0	0	0
Ae. cataphylla	13	3	0	0	0	0	0	0	0	0
Ae. diantaeus	117	24	0	0	0	0	0	0	0	0
Cx. pipiens	9	2	0	0	0	0	0	0	0	0
Total	918	190	3/1*	9/1*	1.19	1.23	3/1*	15/1*	1.85	1.92	28	3.1
Tula region (2013-2015)
Nature forest (2013)
Ae. cantans	25	5	0	0	0	0	0	0	0	0
Ae. sticticus	17	4	0	0	0	0	0	0	0	0
Ae. communis	29	6	0	0	0	0	0	0	0	0
Ae. punctor	22	5	0	0	0	0	0	0	0	0
Ae. intrudens	24	5	0	0	0	0	0	0	0	0
Ae. cataphylla	42	9	0	0	0	0	0	0	0	0
Cx. pipiens	200	40	0	0	0	0	0	0	0	0
Total	359	74	0	0	0	0	0	0	0	0	0	0
Tula, human sattlement (2014-2015)
An. messeae	33	7	0	0	0	0	0	0	0	0
Cq. richiardii	57	12	0	0	0	0	0	0	0	0
Ae. cinereus	144	29	0	1	0.69	0.7	0	4	2.78	2.94
Ae. vexans	125	25	0	1	0.8	0.81	1*	3/1*	2.4	2.52
Ae. geniculatus	200	40	2	2	2	2.09	2	2	2	2
Ae. cantans	1115	223	10/8*	22/8*	2.15	2.25	3	18	1.88	1.6
Ae. sticticus	37	8	0	0	0	0	0	0	0	0
Ae. communis	59	12	0	1	1.69	1.75	0	1	1.69	1.75
Ae. punctor	28	6	0	0	0	0	0	0	0	0
Ae. intrudens	132	27	0	1	0.76	0.77	0	2	1.51	1.56
Ae. cataphylla	176	36	0	6	3.41	3.66	0	3	1.7	1.76
Ae. leucomelas	62	13	0	0	0	0	0	1	1.61	1.81
Ae. excrucians	34	7	0	0	0	0	0	0	0	0
Cx. pipiens	70	14	1	0	1.43	1.47	0	1	1.43	1.47
Сх. torrentium	3	3	0	0	0	0	0	0	0	0
Total	2275	462	13/8*	34/8*	1.71	1.78	6/1*	35/1*	1.76	1.82	79	3.7
Moscow region (2016-2017)
Moscow, dog kennel (2016)
Ae. cinereus	10	2	0	0	0	0	0	0	0	0
Ae. vexans	5	1	0	0	0	0	0	0	0	0
Ae. cantans	225	45	0	0	0	0	0	0	0	0
Ae. communis	15	3	0	0	0	0	0	0	0	0
Ae. excrucians	10	2	0	0	0	0	0	0	0	0
Total	265	53	0	0	0	0	0	0	0	0	0	0
Moscow region, human settlements (2017)
An. messeae	6	2	0	0	0	0	0	1	16.67	20.63
Cq. richiardii	3	2	0	1	33.33	37	0	0	0	0
Ae. cinereus	12	3	0	0	0	0	0	0	0	0
Ae. communis	137	28	0	1	0.73	0.74	3	1	2.92	3.1
Ae. vexans	3	1	0	1	33.33	1	0	0	0	0
Ae. cantans	74	15	0	0	0	0	0	0	0	0
Ae. excrucians	17	4	0	0	0	0	0	0	0	0
Ae. diantaeus	11	3	0	0	0	0	0	0	0	0
Ae. sticticus	3	1	0	0	0	0	0	0	0	0
Ae. intrudens	44	9	1	1	4.55	5.01	1	0	2.27	2.38
Ae. cataphylla	5	1	0	0	0	0	0	0	0	0
Total	315	69	1	4	1.59	1.63	4	2	1.9	1.97	11	3.4
Total in central European Russian region	4298	885	17/9*	47/9*	1.28	1.31	13/2*	52/2*	1.47	1.5	118	2.8
Caucasus Black sea coast (2012-2013, 2016)
An. messeae	5	1	0	0	0	0	0	0	0	0
Cq. richiardii	25	5	0	0	0	0	0	0	0	0
Ae. albopictus	366	74	1	0	0.27	0.27	0	5	1.37	1.4
Ae. aegypti	21	4	1	0	4.76	5.33	0	0	0	0
Ae. caspius	140	28	0	0	0	0	0	0	0	0
Cx. pipiens	70	14	0	0	0	0	0	0	0	0
Total	627	126	2	0	0.32	0.32	0	5	0.79	0.81	7	1.1
Crimean Black sea coast (2016)
Cq.richiardii	12	3	0	0	0	0	0	0	0	0
Ae. caspius	6	2	0	0	0	0	0	0	0	0
Cx. pipiens	167	34	0	1	0.59	0.61	0	4	2.39	2.52
Cx. modestus	223	45	0	3	1.35	1.38	2	2	1.79	1.86
Total	408	84	0	4	0.98	0.99	2	6	1.96	2.04	12	3
Total in south Russian region	1035	210	2	4	0.58	0.59	2	11	1.26	1.29	19	1.9
Total (central+south regions)	5333	1095	19/9*	51/9*	1.14	1.17	15/2*	63/2*	1.43	1.47	137	2.6
* infection was detected in both abdomens and head-thorax pools
