# Supplementary material for: Dirofilaria and Wolbachia in mosquitoes (Diptera: Culicidae) in central European Russia and on the Black Sea coast
Source: Parasite. 2019 Jan 15;26:2. doi: 10.1051/parasite/2019002 (PMC6333102; doi:10.1051/parasite/2019002)
Supplement: Supplementary file 3 — SM3. Occurrence of Wolbachia in mosquito species. Information on the sampling region, mosquito number, pool size and Wolbachia screening results. [file parasite-26-2-s3.xlsx]

## Sheet: SM3
SM3. Occurence of Wolbachia in mosquito species. Information on the sampling region, mosquito number, pool size and Wolbachia screening results
Mosquito species	N indiv	N pools	Tula region			N. Novgorod region			Moscow region			Caucasian Black Sea coast			Crimean peninsula, Priboi			Total *
			N indiv	N pools	W+ pools	N indiv	N pools	W+ pools	N indiv	N pools	W+ pools	N indiv	N pools	W+ pools	N indiv	N pools	W+ pools
Aedes aegypti	21	4	0	0	0	0	0		0	0	0	21	4	0	0	0	0	0
Ae. albopictus	366	75	0	0	0	0	0	0	0	0	0	366	75	37	0	0	0	42/75/56%
Ae. cantans	833	170	271	54	0	337	71	8	225	45	0	0	0	0	0	0	0	8/242/3%
Ae. caspius	146	30	0	0	0	0	0	0	0	0	0	140	28	0	6	2	0	0
Ae. cataphylla	58	12	45	9	0	13	3	0	0	0	0	0	0	0	0	0	0	0
Ae. cinereus	125	30	22	6	1	93	22	10	10	2	0	0	0	0	0	0	0	11/30/37%
Ae. сommunis	98	24	16	3	0	67	18	0	15	3	0	0	0	0	0	0	0	0
Ae. diateus	117	24	0	0	0	117	24	0	0	0	0	0	0	0	0	0	0	0
Ae. excrucians	51	12	34	7	0	7	3	0	10	2	0	0	0	0	0	0	0	0
Ae. geniculatus	55	13	52	11	0	3	2	0	0	0	0	0	0	0	0	0	0	0
Ae. intrudens	302	60	20	4	0	282	56	0	0	0	0	0	0	0	0	0	0	0
Ae. leucomelas	8	3	7	2	0	1	1	0	0	0	0	0	0	0	0	0	0	0
Ae. punctor	7	3	1	1	0	6	2	0	0	0	0	0	0	0	0	0	0	0
Ae. strictus	6	2	0	0	0	6	2	0	0	0	0	0	0	0	0	0	0	0
Ae. vexans	67	14	16	3	0	46	10	0	5	1	0	0	0	0	0	0	0	0
Anopheles messeae	52	13	24	5	0	23	7	0	0	0	0	5	1	0	0	0	0	0
Culex modestus	223	57	0	0	0	0	0	0	0	0	0	0	0	0	223	57	4	4/57/7%
Cx. pipiens s.l.	251	54	9	2	2	5	1	0	0	0	0	70	14	13	167	37	35	50/54/93%
Сх. torrentium	5	2	3	1	0	2	1	0	0	0	0	0	0	0	0	0	0	0
Coquillettidia richiardii	135	31	11	3	1	87	19	12	0	0	0	25	5	5	12	4	3	21/31/68%
Всего	2926	633	527	111	4	1094	241	30	265	53	0	627	127	55	408	100	42
* pools infected with Wolbachia/number studied/percent infected
