# Supplementary material for: Dirofilaria and Wolbachia in mosquitoes (Diptera: Culicidae) in central European Russia and on the Black Sea coast
Source: Parasite. 2019 Jan 15;26:2. doi: 10.1051/parasite/2019002 (PMC6333102; doi:10.1051/parasite/2019002)
Supplement: Supplementary file 4 — SM4. Comparison of simultaneous infection with Wolbachia and Dirofilaria individually. [file parasite-26-2-s4.xlsx]

## Sheet: SM4
SM 4. Comparison of simultaneous infection with Wolbachia and Dirofilaria individually
Species	Sample	Number of individuals	D. repens +	D. immitis +	Wolbachia* +	Sample site
Ae. albopictus	1	5 abdomens		+	+	Dagomys, 2016
	1'-1	1 head-thorax	-	-	A+B
	1'-2	1 head-thorax	-	-	A
	1'-3	1 head-thorax	-	-	A+B
	1'-4	1 head-thorax	-	-	A+B
	1'-5	1 head-thorax	-	-	B
Ae. albopictus	2	5 abdomens		+	+	Dagomys, 2016
	2'-1	1 head-thorax	-	-	-
	2'-2	1 head-thorax	-	-	A+B
	2'-3	1 head-thorax	-	-	B
	2'-4	1 head-thorax	-	-	-
	2'-5	1 head-thorax	-	-	-
Ae. albopictus	3	5 abdomens	-	+	+	Sochi, 2012
	3'-1	1 head-thorax	-	-	A+B
	3'-2	1 head-thorax	-	-	A+B
	3'-3	1 head-thorax	-	-	A+B
	3'-4	1 head-thorax	-	-	A+B
	3'-5	1 head-thorax	-	-	B
Ae. albopictus	4	5 abdomens	-	+	+	Sochi, 2012
	4'-1	1 head-thorax	-	-	A+B
	4'-2	1 head-thorax	-	-	A+B
	4'-3	1 head-thorax	-	-	A+B
	4'-4	1 head-thorax	-	-	B
	4'-5	1 head-thorax	-	-	A+B
Ae. albopictus	5	5 abdomens	-	+	+	Sochi, 2012
	5'-1	1 head-thorax	-	-	B
	5'-2	1 head-thorax	-	-	A+B
	5'-3	1 head-thorax	-	-	B
	5'-4	1 head-thorax	-	-	B
	5'-5	1 head-thorax	-	-	A+B
Cx. pipiens f. pipiens	6	4 abdomens	+	-	+	Crimea, 2016
	6'-1	1 head-thorax	-	-	II
	6'-2	1 head-thorax	-	-	-
	6'-3	1 head-thorax	-	-	-
	6'-4	1 head-thorax	-	-	-
Cx. pipiens f. pipiens	7	5 abdomens	-	+	+	Crimea, 2016
	7'-1	1 head-thorax	-	-	II
	7'-2	1 head-thorax	-	-	-
	7'-3	1 head-thorax	-	-	II
	7'-4	1 head-thorax	-	-	II
	7'-5	1 head-thorax	-	-	-
Cx. pipiens f. pipiens	8	5 abdomens	-	+	+	Crimea, 2016
	8'-1	1 head-thorax	-	-	-
	8'-2	1 head-thorax	-	-	II
	8'-3	1 head-thorax	-	-	-
	8'-4	1 head-thorax	-	-	II
	8'-5	1 head-thorax	-	-	-
Cx. pipiens f. pipiens	9	4 abdomens	-	+	+	Crimea, 2016
	9'-1	1 head-thorax	-	-	-
	9'-2	1 head-thorax	-	-	II
	9'-3	1 head-thorax	-	-	II
	9'-4	1 head-thorax	-	-	II
Cx. pipiens	10	5 abdomens	-	+	+	Crimea, 2016
Cx. pipiens f. pipiens	10'-1	1 head-thorax	-	-	-
Cx. pipiens f. pipiens	10'-2	1 head-thorax	-	-	II
Cx. pipiens f. pipiens	10'-3	1 head-thorax	-	-	II
Cx. pipiens f. molestus	10'-4	1 head-thorax	-	-	IV
Cx. pipiens f. molestus	10'-5	1 head-thorax	-	-	IV
Cq. richiardii	11	5 abdomens	+	+	+	N.Novgorod, 2012
	11'-1	1 head-thorax	-	+	-
	11'-2	1 head-thorax	-	-	-
	11'-3	1 head-thorax	-	-	-
	11'-4	1 head-thorax	-	-	+
	11'-5	1 head-thorax	-	-	-
Cq. richiardii	12	6 abdomens	-	+	+	N.Novgorod, 2012
	12'-1	1 head-thorax	-	-	-
	12'-2	1 head-thorax	-	-	-
	12'-3	1 head-thorax	-	-	-
	12'-4	1 head-thorax	-	-	-
	12'-5	1 head-thorax	-	-	-
	12'-6	1 head-thorax	-	-	+
* Two Wolbachia strains are present in Ae. albopictus - wAlbA and wAlbB, wPip in Cx. pipiens and wCrich in Cq. richiardii.

## Sheet: 2
Ae. albopictus	1	5		1	1	Dagomys, 2016
	1'-1	1	0	0	1
	1'-2	1	0	0	1
	1'-3	1	0	0	1
	1'-4	1	0	0	1
	1'-5	1	0	0	1
Ae. albopictus	2	5		1	1	Dagomys, 2016
	2'-1	1	0	0	0
	2'-2	1	0	0	1
	2'-3	1	0	0	1
	2'-4	1	0	0	0
	2'-5	1	0	0	0
Ae. albopictus	3	5	0	1	1	Sochi, 2012
	3'-1	1	0	0	1
	3'-2	1	0	0	1
	3'-3	1	0	0	1
	3'-4	1	0	0	1
	3'-5	1	0	0	1
Ae. albopictus	4	5	0	1	1	Sochi, 2012
	4'-1	1	0	0	1
	4'-2	1	0	0	1
	4'-3	1	0	0	1
	4'-4	1	0	0	1
	4'-5	1	0	0	1
Ae. albopictus	5	5	0	1	1	Sochi, 2012
	5'-1	1	0	0	1
	5'-2	1	0	0	1
	5'-3	1	0	0	1
	5'-4	1	0	0	1
	5'-5	1	0	0	1
Cq. richiardii	6	5	1	0	1	N.Novgorod, 2017
	6'-1	1	0	1	0
	6'-2	1	0	0	0
	6'-3	1	0	0	0
	6'-4	1	0	0	1
	6'-5	1	0	0	0
Cq. richiardii	7	6 abdomens	0	1	1	N.Novgorod, 2017
	7'-1	1	0	0	0
	7'-2	1	0	0	0
	7'-3	1	0	0	0
	7'-4	1	0	0	0
	7'-5	1	0	0	0
	7'-6	1	0	0	1
Cx. pipiens f. pipiens	8	4	0	1	1	Crimea, 2016
	8'-1	1	0	0	1
	8'-2	1	0	0	0
	8'-3	1	0	0	0
	8'-4	1	0	0	0
Cx. pipiens f. molestus	9	5	0	1	1	Crimea, 2016
	9'-1	1	0	0	1
	9'-2	1	0	0	0
	9'-3	1	0	0	1
	9'-4	1	0	0	1
	9'-5	1	0	0	0
Cx. pipiens f. pipiens	10	5	0	1	1	Crimea, 2016
	10'-1	1	0	0	0
	10'-2	1	0	0	1
	10'-3	1	0	0	0
	10'-4	1	0	0	1
	10'-5	1	0	0	0
Cx. pipiens f. pipiens	11	5	0	1	1	Crimea, 2016
	11'-2	1	0	0	0
	11'-3	1	0	0	1
	11'-4	1	0	0	1
	11'-5	1	0	0	1

## Sheet: Ae.albopictus
Ae.albopictus sample	D. repens positive	D. immitis positive	Wolbachia positive
1		0.5	0.5
1'-1	0	0	1
1'-2	0	0	1
1'-3	0	0	1
1'-4	0	0	1
1'-5	0	0	1
2		0.5	0.5
2'-1	0	0	0
2'-2	0	0	1
2'-3	0	0	1
2'-4	0	0	0
2'-5	0	0	0
3	0	0.5	0.5
3'-1	0	0	1
3'-2	0	0	1
3'-3	0	0	1
3'-4	0	0	1
3'-5	0	0	1
4	0	0.5	0.5
4'-1	0	0	1
4'-2	0	0	1
4'-3	0	0	1
4'-4	0	0	1
4'-5	0	0	1
5	0	0.5	0.5
5'-1	0	0	1
5'-2	0	0	1
5'-3	0	0	1
5'-4	0	0	1
5'-5	0	0	1

## Sheet: Cq.richiardii
Cq.richiardii	D. repens positive	D. immitis positive	Wolbachia positive
11	0.333	0.333	0.333
11'-1	0	1	0
11'-2	0	0	0
11'-3	0	0	0
11'-4	0	0	1
11'-5	0	0	0
12	0	0.5	0.5
12'-1	0	0	0
12'-2	0	0	0
12'-3	0	0	0
12'-4	0	0	0
12'-5	0	0	0
12'-6	0	0	1

## Sheet: Cx.pipiens
Cx.pipiens	D.repens positive	D.immitis positive	Wolbachia positive
6	0.5	0	0.5
6'-1	0	0	1
6'-2	0	0	0
6'-3	0	0	0
6'-4	0	0	0
7	0	0.5	0.5
7'-1	0	0	1
7'-2	0	0	0
7'-3	0	0	1
7'-4	0	0	1
7'-5	0	0	0
8	0	0.5	0.5
8'-1	0	0	0
8'-2	0	0	1
8'-3	0	0	0
8'-4	0	0	1
8'-5	0	0	0
9	0	0.5	0.5
9'-1	0	0	0
9'-2	0	0	1
9'-3	0	0	1
9'-4	0	0	1
10	0	0.5	0.5
10'-1	0	0	0
10'-2	0	0	1
10'-3	0	0	1
10'-4	0	0	1
10'-5	0	0	1
